# Supplementary material for: The Relationships between Effortful Control, Mind Wandering, and Mobile Phone Addiction Based on Network Analysis
Source: Healthcare (Basel). 2024 Jan 8;12(2):140. doi: 10.3390/healthcare12020140 (PMC10815513; doi:10.3390/healthcare12020140)
Supplement: Supplementary file 1 [file healthcare-12-00140-s001.zip]

Archive with 1 entries (1 files):
- healthcare-2790740-supplementary.pdf
